# Supplementary material for: Anti-Leukemic Profiling of Oxazole-Linked Oxadiazole Derivatives: A Computational and Kinetic Approach
Source: Pharmaceuticals (Basel). 2025 Apr 25;18(5):625. doi: 10.3390/ph18050625 (PMC12114771; doi:10.3390/ph18050625)
Supplement: Supplementary file 1 [file pharmaceuticals-18-00625-s001.zip]

Archive with 1 entries (1 files):
- pharmaceuticals-3600581-supplementary.pdf
